# Supplementary material for: Comparative genetic analysis of blood and semen samples in sperm donors from Hunan, China
Source: Ann Med. 2025 Jan 6;57(1):2447421. doi: 10.1080/07853890.2024.2447421 (PMC11721621; doi:10.1080/07853890.2024.2447421)
Supplement: Supplemental Material [file IANN_A_2447421_SM2148.zip]

Archive with 11 entries (10 files):
- suppl_data/
- suppl_data/Figure Caption.docx
- suppl_data/FigureS1.tif
- suppl_data/FigureS2.tif
- suppl_data/Table S1 revised.docx
- suppl_data/Table S2 revised.docx
- suppl_data/Table S3.xlsx
- suppl_data/Table S4.xlsx
- suppl_data/Table S5.xlsx
- suppl_data/Table S6.xlsx
- suppl_data/Table S7.docx
