# Supplementary material for: Comparative genetic analysis of blood and semen samples in sperm donors from Hunan, China
Source: Ann Med. 2025 Jan 6;57(1):2447421. doi: 10.1080/07853890.2024.2447421 (PMC11721621; doi:10.1080/07853890.2024.2447421)
Supplement: Supplemental Material [file IANN_A_2447421_SM2148.zip › suppl_data/Table S3.xlsx]

## Sheet: Table S3
	Table S3. Comparison of all the pathogenic and likely pathogenic SNVs between semen and blood
		BDO		BSS		SDO
	Sample ID	Gene	hgvs	Gene	hgvs	Gene	hgvs
	A1411	/	/	POMT2	NM_013382.5:c.1106G>A	/	/
	A1616	/	/	USH2A	NM_007123.5:c.2802T>G	/	/
	A1616	/	/	SUN5	NM_080675.4:c.1043A>T	/	/
	A1616	/	/	XPC	NM_004628.4:c.2214dupA	/	/
	A1700	/	/	ERCC8	NM_000082.3:c.769G>A	/	/
	A1700	/	/	MMUT	NM_000255.4:c.1663G>A	/	/
	A1700	/	/	DNAH8	NM_001371.4:c.9874_9881del	/	/
	A2000	/	/	UBA5	NM_024818.4:c.169A>G	/	/
	A2000	/	/	CD36	NM_000072.3:c.1227_1238del	/	/
	A2000	/	/	AGRN	NM_198576.4:c.1259_1271del	/	/
	A2000	/	/	NPHP4	NM_015102.5:c.634C>T	/	/
	A2000	/	/	KIAA1109	NM_015312.3:c.7384C>T	/	/
	A2000	/	/	GDF9	NM_005260.5:c.1283G>C	/	/
	A2000	/	/	CRB2	NM_173689.7:c.713_717del	/	/
	A2444	/	/	HFE	NM_000410.3:c.1006+1G>A	/	/
	A2444	/	/	DUOX2	NM_014080.4:c.1588A>T	/	/
	A2971	/	/	GALC	NM_000153.4:c.1901T>C	/	/
	A2971	/	/	MSTO1	NM_001350776.1:c.85C>T	/	/
	A3204	/	/	ABCG5	NM_022436.3:c.1492C>T	/	/
	A3204	/	/	UPB1	NM_016327.3:c.977G>A	/	/
	A3339	/	/	PRSS56	NM_001195129.1:c.340dupG	/	/
	A3339	/	/	HEXB	NM_000521.4:c.1260_1265del	/	/
	A3339	/	/	PARN	NM_002582.4:c.40A>T	/	/
	A3340	/	/	OTOF	NM_004802.4:c.2797G>C	/	/
	A3340	/	/	GJB2	NM_004004.6:c.109G>A	/	/
	A3904	/	/	UGT1A1	NM_000463.2:c.1091C>T	/	/
	A3904	/	/	HFE	NM_000410.3:c.187C>G	/	/
	A3904	/	/	SMPD1	NM_000543.5:c.557C>T	/	/
	A4326	/	/	ABCG5	NM_022436.3:c.751C>T	/	/
	A4326	/	/	SLC22A5	NM_003060.4:c.428C>T	/	/
	A4326	/	/	CFTR	NM_000492.4:c.1210-12T[5]/c.1210-34TG[12]	/	/
	A4326	/	/	MEFV	NM_000243.2:c.2282G>A	/	/
	A4326	/	/	CNGB3	NM_019098.4:c.1208G>A	/	/
	A4326	/	/	SPTBN2	NM_006946.3:c.1654-1G>A	/	/
	A4412	/	/	LIPH	NM_139248.3:c.736T>A	/	/
	A4412	/	/	GUSB	NM_000181.4:c.1069C>T	/	/
	A4436	/	/	MMACHC	NM_015506.3:c.656_658del	/	/
	A4436	/	/	GJB2	NM_004004.6:c.109G>A	/	/
	A4436	/	/	GALC	NM_000153.4:c.1901T>C	/	/
	A4436	/	/	LIPH	NM_139248.3:c.686_687insCCTGGCT	/	/
	A4436	/	/	LIPH	NM_139248.3:c.685_686insGTAGAACCCA	/	/
	A4436	/	/	TBCK	NM_001163435.3:c.389T>A	/	/
	A4515	/	/	ABCA4	NM_000350.3:c.4297G>A	/	/
	A4515	/	/	LRRC56	NM_198075.4:c.1048dupC	/	/
	A4515	/	/	CFAP43	NM_025145.6:c.3245_3246del	/	/
	A4517	/	/	VWF	NM_000552.4:c.3797C>T	/	/
	A4517	/	/	REN	NM_000537.4:c.289delC	/	/
	A4530	/	/	LRTOMT	NM_145309.5:c.383_384insGCTC	/	/
	A4530	/	/	SERPINB7	NM_003784.4:c.522dupT	/	/
	A4530	/	/	CFTR	NM_000492.4:c.1210-12T[5]/c.1210-34TG[12]	/	/
	A4552	/	/	GJB2	NM_004004.6:c.235delC	/	/
	A4552	/	/	POLG	NM_002693.2:c.2890C>T	/	/
	A4552	/	/	RAD50	NM_005732.4:c.2976_2977del	/	/
	A4575	/	/	/	/	/	/
	A5142	/	/	COQ8A	NM_020247.5:c.1839dupG	/	/
	A5142	/	/	GJB2	NM_004004.6:c.109G>A	/	/
	A5142	/	/	DNAH9	NM_001372.4:c.3648delG	/	/
	A5234	/	/	CD36	NM_000072.3:c.1156C>T	/	/
	A5234	/	/	SLC25A13	NM_014251.3:c.852_855del	/	/
	A5234	/	/	SERPINB7	NM_003784.4:c.796C>T	/	/
	A5263	/	/	ABCC6	NM_001171.5:c.3490C>T	/	/
	A5263	/	/	AIRE	NM_000383.4:c.484dupC	/	/
	A5263	/	/	TPM2	NM_003289.3:c.564-1G>A	/	/
	A5502	/	/	CWC27	NM_005869.4:c.1042+1G>A	/	/
	A5502	/	/	CFTR	NM_000492.4:c.1210-12T[5]/c.1210-34TG[12]	/	/
	A6219	/	/	UGT1A1	NM_000463.2:c.686C>A	/	/
	A6219	/	/	DUOX2	NM_014080.4:c.2654G>A	/	/
	A6654	/	/	GJB2	NM_004004.6:c.109G>A	/	/
	A6654	/	/	BRCA2	NM_000059.3:c.1399A>T	/	/
	A6837	/	/	DUOX2	NM_014080.4:c.1871delG	/	/
	A6837	/	/	LZTR1	NM_006767.4:c.2387T>C	/	/
	A7026	/	/	TYR	NM_000372.5:c.1199G>T	/	/
	A7026	/	/	ATP7B	NM_000053.4:c.2605G>A	/	/
	A7026	/	/	MYO15A	NM_016239.4:c.3693-2A>G	/	/
	A7042	/	/	AGL	NM_000028.2:c.1424-1G>C	/	/
	A7042	/	/	SYNE1	NM_033071.3:c.5630_5639del	/	/
	A7054	/	/	FMO3	NM_006894.6:c.589_590del	/	/
	A7086	/	/	PGM1	NM_002633.3:c.1507C>T	/	/
	A7086	/	/	CCN6	NM_003880.3:c.342T>G	/	/
	A7086	/	/	GJB2	NM_004004.6:c.109G>A	/	/
	A7114	/	/	AGL	NM_000028.2:c.2590C>T	/	/
	A7114	/	/	NEB	NM_004543.5:c.17386C>T	/	/
	A7114	/	/	MCCC1	NM_020166.5:c.639+2T>A	/	/
	A7162	/	/	SASS6	NM_194292.3:c.127-13A>G	/	/
	A7188	/	/	SLC12A3	NM_000339.3:c.2573T>A	/	/
	A7188	/	/	FLNB	NM_001457.4:c.5127_5128del	/	/
	A7224	/	/	CD36	NM_000072.3:c.329_330del	/	/
	A7224	/	/	MYLK	NM_053025.4:c.754+1G>T	/	/
	A7224	/	/	AIRE	NM_000383.4:c.652+1G>T	/	/
	A7230	/	/	CD36	NM_000072.3:c.329_330del	/	/
	A7943	/	/	ILDR1	NM_001199799.2:c.772C>T	/	/
	A7943	/	/	ESCO2	NM_001017420.3:c.752delA	/	/
	A7943	/	/	BEST1	NM_004183.4:c.584C>T	/	/
	A7943	/	/	ACTN1	NM_001102.4:c.1348C>T	/	/
	A7943	/	/	SPINK5	NM_006846.4:c.2758C>T	/	/
	A7960	/	/	GJB2	NM_004004.6:c.109G>A	/	/
	A7961	/	/	SLC26A4	NM_000441.2:c.919-2A>G	/	/
	A7961	/	/	DPYS	NM_001385.3:c.1393C>T	/	/
	A7961	/	/	GJB2	NM_004004.6:c.109G>A	/	/
	A7962	/	/	GJB2	NM_004004.6:c.109G>A	/	/
	A7962	/	/	DUOX2	NM_014080.5:c.1588A>T	/	/
	A7962	/	/	EPS8L2	NM_022772.4:c.2005_2006del	/	/
	A7968	/	/	ABCA4	NM_000350.3:c.4297G>A	/	/
	A7968	/	/	IBA57	NM_001010867.4:c.450delG	/	/
	A7980	/	/	HSD3B2	NM_000198.4:c.776C>T	/	/
	A7980	/	/	CYP17A1	NM_000102.4:c.1283C>T	/	/
	A7980	/	/	DUOXA2	NM_207581.4:c.738C>G	/	/
	A7980	/	/	ACY1	NM_000666.3:c.347dupG	/	/
